# Supplementary material for: Tiger Salamanders (Ambystoma tigrinum) Increase Foot Contact Surface Area on Challenging Substrates During Terrestrial Locomotion
Source: Integr Org Biol. 2020 Sep 21;2(1):obaa029. doi: 10.1093/iob/obaa029 (PMC7794020; doi:10.1093/iob/obaa029)
Supplement: obaa029_Supplementary_Data [file obaa029_supplementary_data.zip]

Archive with 4 entries (4 files):
- S1_G_Dry_Sand.m4v
- S2_G_PoP.m4v
- S3_G_Wet_Sand.m4v
- S4_G_HNC.m4v
